# Supplementary material for: Long‐term climate warming and extreme cold events driving ecological shifts in a deep oligo‐mesotrophic lake
Source: Ecol Evol. 2024 Jul 24;14(7):e70052. doi: 10.1002/ece3.70052 (PMC11268934; doi:10.1002/ece3.70052)
Supplement: Supplementary file 2 — Data S1. [file ECE3-14-e70052-s002.xlsx]

## Sheet: Physio_chemical
ID	Sample	YEAR	Month	TN	TP	TN/TP	PO4	NO3	NO2	NH4	Chl-a
1	MEAN	2018	4	0.414	59	7.01695	5.783	2.04	0.04	0.17	1.32525
2	MEAN	2018	7	0.1866	29.8	6.26174	6.6578	4.168	1.4	0.144	1.5903
3	MEAN	2018	10	0.2815	48.75	5.77436	0.05	12.966	0.00175	0.097375	2.96158
4	MEAN	2019	1	0.262	23.8	11.0084	-2.176	53.5487	1.4	0.013	5.17824
5	MEAN	2019	4	0.1902	13	14.6308	-2.732	48	0.8	0.0856	3.16944
6	MEAN	2019	7	0.2334	14.8	15.7703	-2.632	58.7413	0.824	0.05774
7	MEAN	2019	10	0.2874	36.4	7.8956	0.252	87	2	0.07476
8	MEAN	2020	1	0.4016	29.8	13.4765	4.22	43.852	1.912	0.078672	3.53839
9	MEAN	2020	4	0.2478	24.54	10.0978	0.2124	9.594	3.01952	0.031452	1.93336
10	MEAN	2020	7	0.261333	30.6667	8.52174	2.35433	57.95	2.16	0.1	3.7479
11	MEAN	2020	10	0.219132	31.234	7.01582	1.37028	35.237	1.2068	0.109349	2.25343
12	MEAN	2021	1	0.22	15	14.6667	6.076	54.654	0.968	0.0306	2.04965
13	MEAN	2021	4	0.2476	18.4	13.4565	2.062	49.072	0.638	0.0212	4.93071
14	MEAN	2021	7	0.2404	22	10.9273	0.364	61.792	0.804	0.06456	3.1315
15	MEAN	2021	10	0.2908	11.4	25.5088	2.91	54.282	1.538	0.0724	3.63213
16	MEAN	2022	1	0.1754	11	15.9455	0.916	47.092	0.262	0.0186	3.60714
17	MEAN	2022	4	0.2334	15.6	14.9615	6.902	45.454	0.782	0.0872	3.14623
18	FS1	2018	4	0.414	59	7.01695	5.783	2.04	0.04	0.17	1.32525
19	FS1	2018	7	0.176	33	5.33333	4.401	8.65	2	0.204	2.6505
20	FS1	2018	10	0.216	35	6.17143	1.02	6.88817	0.002	0.16062	0.68634
21	FS1	2019	1	0.189	24	7.875	-3.4	58.6485	2	0.006	5.1336
22	FS1	2019	4	0.228	6	38	-5.28	53.8947	1	0.112	3.348
23	FS1	2019	7	0.224	18	12.4444	-2.08	67.2116	1.08	0.0214
24	FS1	2019	10	0.376	44	8.54545	-0.98	107	2	0.08068
25	FS1	2020	1	0.385	21	18.3333	4.18	77.19	1.62	0.07396	3.19176
26	FS1	2020	4	0.26	24.91	10.4376	-0.6142	7.42	3.2348	0.0516424	2.19182
27	FS1	2020	7	0.26	29	8.96552	1.8776	62.39	2.06	0.0482518	3.24198
28	FS1	2020	10	0.24463	37.81	6.46998	0.9566	43.5106	1.32	0.0354992	1.03342
31	FS1	2021	1	0.227	17	13.3529	4.99	60.61	1.08	0.02	2.19852
32	FS1	2021	2	0.229	20	11.45	5.78	49.62	0.82	0.041	3.83346
33	FS1	2021	3	0.272	21	12.9524	3.95	54.56	1	0.063	2.45408
34	FS1	2021	4	0.208	26	8	1.93	50.09	0.75	0.015	3.5366
35	FS1	2021	5	0.219	20	10.95	1.43	44.993	0.5	0.051	2.77438
36	FS1	2021	6	0.314	26	12.0769	0.5	65.05	0.78	0.101	2.16839
37	FS1	2021	7	0.286	18	15.8889	0.68	62.11	0.45	0.077	2.83576
38	FS1	2021	8	0.229	15	15.2667	1.47	54.18	0.72	0.083	4.1638
39	FS1	2021	9	0.177	11	16.0909	1.08	54.09	1.21	0.08	2.39828
40	FS1	2021	10	0.26	12	21.6667	2.91	51.21	1.13	0.072	3.63816
41	FS1	2021	11	0.191	12	15.9167	0.69	48.7	1.11	0.086	2.77772
42	FS1	2021	12	0.191	12	15.9167	0.69	48.7	1.11	0.086	2.31793
43	FS1	2022	1	0.13	10	13	0.82	42.77	0.32	0.031	3.26988
44	FS1	2022	2	0.185	18	10.2778	14.66	63.69	3.58	0.117	1.78895
45	FS1	2022	3	0.259	19	13.6316	4.23	48.19	0.84	0.218	3.56339
46	FS1	2022	4	0.233	27	8.62963	11.56	45.37	0.82	0.091	3.07123
47	FS1	2022	5	0.199	9	22.1111	0.28	91.46	0.68	0.101	2.86477

## Sheet: Diatom_identification
ID	Sample	YEAR	Month	Fragilaria crotonensis	Asterionella formosa	Cyclotella ocellata	Stephonodiscus hantzschii	Aulacoseira ambigua	Achnanthes minutissima
1	MEAN	2018	4	24.6822	1.60593	5.26924	7.19163	4.48479	18.8645
2	MEAN	2018	7	3.03221	1.81818	38.8291	0.22472	8.92121	17.1996
3	MEAN	2018	10	0	0	57.6299	2.77778	4.30195	9.66811
4	MEAN	2019	1	0	0	41.0825	0	7.42857	1.97183
5	MEAN	2019	4	0	0	49.228	0.71429	0.23529	2.27322
6	MEAN	2019	7	0	0	70.2616	0.68966	0	4.04598
7	MEAN	2019	10	0	0	83.4	0	0	1.21212
8	MEAN	2020	1	0	0	81.6513	0	1	0
9	MEAN	2020	4	0	0	84.5517	0	0.64516	2.10087
10	MEAN	2020	7	0	0	43.4943	0.62305	0	9.6054
11	MEAN	2020	10	1.81818	0	72.8485	0.90909	2	21.5151
12	MEAN	2021	1	0	0	68.6244	9.17647	2	0
13	MEAN	2021	4	0.78238	28.8553	43.4055	5.32322	7.02157	1.15462
14	MEAN	2021	7	16.9229	0	32.9098	0	0	0
15	MEAN	2021	10	6.97064	0	9.65761	0.35763	0	78.8876
16	MEAN	2022	1	0.31818	0.13793	64.2278	1.80663	1.18464	26.884
17	MEAN	2022	4	0.95165	19.464	49.6499	11.9405	4.13654	0.21693
18	FS1	2018	4	5.55556	0	21.1111	1.11111	0	20
19	FS1	2018	7	0	0	26.6667	0	0	53.3333
20	FS1	2018	10	0	0	59.0909	0	13.6364	4.54545
21	FS1	2019	1	0	0	78.5714	0	7.14286	0
22	FS1	2019	4	0	0	52.5	0	0	3.75
23	FS1	2019	7	0	0	34.4828	3.44828	0	6.89655
24	FS1	2019	10	0	0	43.75	0	0	0
25	FS1	2020	1	0	0	31.0345	0	0	0
26	FS1	2020	4	0	0	100	0	0	0
27	FS1	2020	7	0	0	58.3333	0	0	16.6667
28	FS1	2020	10	9.09091	0	72.7273	0	0	18.1818
29	FS1	2020	11	6.74157	0	73.0337	1.1236	0	3.37079
30	FS1	2020	12	4.54545	0	86.3636	0	0	9.09091
31	FS1	2021	1	0	0	82.3529	5.88235	0	0
32	FS1	2021	2	0.53121	0	88.0478	0	6.3745	1.19522
33	FS1	2021	3	0	0	31.3954	1.16279	36.0465	1.16279
34	FS1	2021	4	0	28.5294	47.3529	3.82353	7.35294	1.17647
35	FS1	2021	5	43.5374	19.0476	14.2857	10.2041	3.40136	0
36	FS1	2021	6	28.5714	0	14.2857	0	0	0
37	FS1	2021	7	0	0	31.0345	0	0	0
38	FS1	2021	8	0	0	38.4615	0	0	0
39	FS1	2021	9	2.54237	0	8.11138	0	0	87.6513
40	FS1	2021	10	6.61939	0	8.27423	1.41844	0	81.3239
41	FS1	2021	11	5.88235	0	38.2353	2.94118	0	26.4706
42	FS1	2021	12	0	0	80.4878	0	4.87805	0
43	FS1	2022	1	0	0	67.2297	2.7027	2.7027	18.5811
44	FS1	2022	2	0	0	12.2642	1.88679	75.4717	2.83019
45	FS1	2022	3	0	2.63789	28.777	5.51559	58.5132	0.47962
46	FS1	2022	4	1.11524	20.0743	34.9442	11.1524	10.0372	0.37175
47	FS1	2022	5	0	3.125	50	30.2083	0	8.33333

## Sheet: Diatom_community
ID	Sample	YEAR	Month	Biomass	PCA1
1	MEAN	2018	4	31.0375	2.0612
2	MEAN	2018	7	8.2958	0.736
3	MEAN	2018	10	4.79352	-0.2616
4	MEAN	2019	1	7.22871	-0.4317
5	MEAN	2019	4	10.9635	-0.6184
6	MEAN	2019	7	10.848	-0.7867
7	MEAN	2019	10	13.2533	-1.0469
8	MEAN	2020	1	6.62741	-1.2003
9	MEAN	2020	4	21.5818	-0.975
10	MEAN	2020	7	9.20048	0.1815
11	MEAN	2020	10	8.17577	0.3389
12	MEAN	2021	1	8.33339	-0.8516
13	MEAN	2021	4	81.2716	-0.1343
14	MEAN	2021	7	10.2648	0.2656
15	MEAN	2021	10	61.1012	2.5092
16	MEAN	2022	1	44.7592	0.4119
17	MEAN	2022	4	56.5233	-0.1979
18	FS1	2018	4	16.167	0.9944
19	FS1	2018	7	3.2825	1.7736
20	FS1	2018	10	5.86418	-0.3753
21	FS1	2019	1	3.53126	-0.9409
22	FS1	2019	4	10.8726	-0.0679
23	FS1	2019	7	7.33716	0.0099
24	FS1	2019	10	3.93484	-0.7185
25	FS1	2020	1	6.37318	-0.6942
26	FS1	2020	4	19.8316	-0.5976
27	FS1	2020	7	2.89935	0.6814
28	FS1	2020	10	4.52663	0.896
29	FS1	2020	11	16.6385	0.0553
30	FS1	2020	12	10.0994	0.4303
31	FS1	2021	1	6.38517	-0.6319
32	FS1	2021	2	150.294	-0.6161
33	FS1	2021	3	15.2496	-1.0104
34	FS1	2021	4	58.5307	-0.8441
35	FS1	2021	5	26.4062	-0.2059
36	FS1	2021	6	5.78421	0.0009
37	FS1	2021	7	13.9321	-0.5395
38	FS1	2021	8	5.37105	-0.6574
39	FS1	2021	9	156.833	2.6443
40	FS1	2021	10	71.7429	2.6092
41	FS1	2021	11	6.76656	1.0345
42	FS1	2021	12	16.21	-0.9548
43	FS1	2022	1	52.0403	0.4119
44	FS1	2022	2	21.426	-0.8306
45	FS1	2022	3	78.3122	-1.1884
46	FS1	2022	4	43.0439	-0.818
47	FS1	2022	5	18.7267	0.15

## Sheet: Sampling_sites
	Longitudes	Latitude
FS1	102.904	24.5916
FS2	102.897	24.5509
FS3	102.888	24.5117
FS4	102.876	24.4532
FS5	102.862	24.4044

## Sheet: glossary
Column name	Variable categorie	Description
ID	General	Numerical ID
Sample	General	Mean represents the mean of Five sampling sites, FS1 represents the deepest site
Year	General	Sampling year
Month	General	Sampling month
TN	Physiochemical variable	Total nitrogen(mg/L)
TP	Physiochemical variable	Total phosphorus (ug/L)
TN/TP	Physiochemical variable	The mass ratio of TN/TP
PO4	Physiochemical variable	Phosphate(ug/L)
NO3	Physiochemical variable	Nitrate(ug/L)
NO2	Physiochemical variable	Nitrite(ug/L)
NH4	Physiochemical variable	Ammonium(mg/L)
Chl-a	Physiochemical variable	Chlorophyll a(ug/L)
Fragilaria crotonensis	Species	%
Asterionella formosa	Species	%
Cyclotella ocellata	Species	%
Stephonodiscus hantzschii	Species	%
Aulacoseira ambigua	Species	%
Achnanthes minutissima	Species	%
Biomass	Diatom community variable	Diatom Biomass(cells*103/L)
PCA1	Diatom community variable	Diatom PCA1
